# Supplementary material for: Religiosity, Theism, Perceived Social Support, Resilience, and Well-Being of University Undergraduate Students in Singapore during the COVID-19 Pandemic
Source: Int J Environ Res Public Health. 2023 Feb 17;20(4):3620. doi: 10.3390/ijerph20043620 (PMC9959174; doi:10.3390/ijerph20043620)
Supplement: Supplementary file 1 [file ijerph-20-03620-s001.zip]

Archive with 1 entries (1 files):
- ijerph-2143679-supplementary.pdf
